# Supplementary material for: A Pilot Study on Single-Cell Raman Spectroscopy Combined with Machine Learning for Phenotypic Characterization of Staphylococcus aureus
Source: Microorganisms. 2025 Jun 8;13(6):1333. doi: 10.3390/microorganisms13061333 (PMC12195336; doi:10.3390/microorganisms13061333)
Supplement: Supplementary file 1 [file microorganisms-13-01333-s001.zip]

Archive with 1 entries (1 files):
- microorganisms-3645797-supplementary.pdf
